# Supplementary material for: High-Precision, Whole-Genome Sequencing of Laboratory Strains Facilitates Genetic Studies
Source: PLoS Genet. 2008 Aug 1;4(8):e1000139. doi: 10.1371/journal.pgen.1000139 (PMC2474695; doi:10.1371/journal.pgen.1000139)
Supplement: Table S1 — Bases that are different between the two isolates of B. subtilis strain 168 (BGSC 1A1 and 1A700). (0.02 MB XLS) [file pgen.1000139.s002.xls]

## Sheet: Sheet1
Supplementary Table 1. Bases that are different between the two isolates of 168
Position	Gene	Boundaries		168 BGSC 1A1		168 BGSC 1A700
		Left	Right	Base	Quality	Base	Quality
52643	Intergenic	52550 (yabG)	52761 (veg)	T	93	C	81
1072423	hpr	1072413	1073024	A	93	C	93
1223836	oppD	1222768	1223844	G	93	T	93
1263595	yjcM	1263014	1264243	A	93	T	69
1411791	sigI	1411200	1411955	G	93	T	93
1423946	Intergenic	1423748 (ykrT)	1424075 (ykrU)	G	52	T	93
1610198	ylmF	1610168	1610617	C	72	T	93
1617372	ylyB	1616515	1617426	T	93	C	72
1675148	trmD	1674471	1675202	T	93	C	93
1755894	ymfE	1755565	1756149	A	93	G	93
1763829	Intergenic	1763744 (cinA)	1763917 (recA)	T	93	C	90
2010300	gltA	2009280	2013842	A	93	G	93
2040307	Intergenic	2040238 (yoaQ)	2040786 (yozF)	G	93	A	93
2200603	yoqA	2200321	2200671	G	93	A	93
2365211	ypiB	2364932	2365471	C	93	T	93
2420796	rluB	2420674	2421363	C	83	T	93
2560134	yqxL	2559722	2560675	T	93	C	93
2618336	yqeZ	2617698	2619011	T	93	C	93
2813693	Intergenic	2813633 (yrvM)	2813969 (aspS)	T	93	C	93
2892970	ilvC	2892746	2893774	A	93	G	93
2981455	Intergenic	2981308 (citZ)	2981642 (ytwL)	A	93	T	54
2981475	Intergenic	2981308 (citZ)	2981642 (ytwL)	C	93	T	63
3009820	ytkK	3009700	3010467	G	93	A	93
3050510	ytpT	3048775	3050883	A	93	G	72
3252999	comP	3252573	3254882	C	93	T	93
3318179	yutE	3317854	3318288	T	93	C	93
3390711	gerAA	3389809	3391257	T	93	C	93
3526406	yveM	3525437	3527233	A	93	G	93
3695895	ywtD	3695284	3696525	C	92	T	93
3901325	sacA	3901230	3902672	A	93	C	93
3992557	yxjM	3992181	3993401	T	93	G	93
