# Supplementary material for: High-Precision, Whole-Genome Sequencing of Laboratory Strains Facilitates Genetic Studies
Source: PLoS Genet. 2008 Aug 1;4(8):e1000139. doi: 10.1371/journal.pgen.1000139 (PMC2474695; doi:10.1371/journal.pgen.1000139)
Supplement: Table S2 — Bases that are different between the two isolates of B. subtilis strain SMY (BGSC 1A868 and 1A775). (0.02 MB XLS) [file pgen.1000139.s003.xls]

## Sheet: Sheet1
Supplementary Table 2. Bases that are different between the two isolates of SMY
Position	Gene	Boundaries		SMY BGSC 1A868		SMY BGSC 1A775
		Left	Right	Base	Quality	Base	Quality
282977	ycbR	282543	283274	A	47	T	43
512612	ydbS	512375	512854	G	93	A	93
952462	Intergenic	952281 (trnD-Leu1)	952547 (trnD-Leu2)	T	93	C	54
1419320	kinE	1418521	1420737	G	93	T	90
1788382	pksF	1787880	1789130	C	50	G	61
1880820	Intergenic	1880547 (ynzG)	1880867 (ynaB)	T	41	A	45
2128354	yodE	2128281	2129192	G	72	C	93
3275305	yukE	3275237	3275479	T	44	C	63
3275307	yukE	3275237	3275479	C	49	T	43
3447841	yvaE	3447723	3448082	A	93	G	93
3878624	rocA	3877988	3879535	G	93	A	93
3938121	ywbA	3937328	3938662	G	93	T	93
4173865	yybL	4173434	4174144	G	93	A	78
